# Supplementary material for: Genomic signatures of vegetable and oilseed allopolyploid Brassica juncea and genetic loci controlling the accumulation of glucosinolates
Source: Plant Biotechnol J. 2021 Oct 1;19(12):2619–28. doi: 10.1111/pbi.13687 (PMC8633494; doi:10.1111/pbi.13687)
Supplement: Supplementary file 1 — Figure S1 Estimation of genome size, heterozygosity and repeated sequences percentage using K‐mer analysis of Illumina sequencing data. Figure S2 Genome sequence organization of vegetable B. juncea (T84‐66) with assessment using genome‐ordered graphical genotypes and chromosome A01 as examples. Figure S3 Genome sequence organization of oilseed B. juncea (AU213) with assessment using genome‐ordered graphical genotypes and chromosome A01 as examples. Figure S4 Synteny analysis between new assembly of vegetable (T84‐66, V2) and published assembly of V1.0 (T84‐66, V1). Figure S5 Synteny analysis between new assembly of vegetable (AU213) and published assembly of V1.0 (T84‐66, V1). Figure S6 Summary of gene annotation by RNA‐seq and homological genes. Figure S7 Synteny analysis between new assembly of A sub‐genomes of vegetable (T84‐66) and oilseed (AU213) B. juncea with a newly published oilseed B. juncea (2020). Figure S8 Synteny analysis between new assembly of A sub‐genomes of vegetable (T84‐66) and oilseed (AU213) B. juncea. Figure S9 Synteny analysis between new assembly of B sub‐genomes of vegetable (T84‐66) and oilseed (AU213) B. juncea. Figure S10 Validation of selected PAVs in T84‐66 and AU213 using PCR amplification. Figure S11 Fst and π estimations of A and B sub‐genomes using re‐sequencing population of B. juncea. Figure S12 Glucosinolates (GSLs) components analysis using HPLC in the re‐sequencing population of B. juncea. Figure S13 A phylogenetic neighbour‐joining tree constructed from 183 accessions of B. juncea. Figure S14 Relative kinship analysis in the re‐sequencing population of B. juncea. Figure S15 LD decay distance in the re‐sequencing population of B. juncea. Figure S16 A 4827 bp deletion covered the MYB28 (BjuVA02G46870.1) in AU213. Table S1 Summary of Illumina clean reads for two accessions of allopolyploid B. juncea. Table S2 Summary of PacBio clean subreads for two accessions of allopolyploid B. juncea. Table S3 Summary of subreads length dist [file PBI-19-2619-s001.zip]

Archive with 6 entries (6 files):
- pbi13687-sup-0001-Supinfo.pdf
- pbi13687-sup-0002-TableS-15-16,23-33,_35,_37.rar
- pbi13687-sup-0003-TableS19.rar
- pbi13687-sup-0004-Dataset_S1.rar
- pbi13687-sup-0005-Dataset_S2.rar
- pbi13687-sup-0006-Dataset_S3.rar
